# Supplementary material for: Abundance and distribution of microplastics within surface sediments of a key shellfish growing region of Canada
Source: PLoS One. 2018 May 23;13(5):e0196005. doi: 10.1371/journal.pone.0196005 (PMC5965819; doi:10.1371/journal.pone.0196005)
Supplement: S1 Table — (XLSX) [file pone.0196005.s001.xlsx]

## Sheet: Sheet1
	S1 Table.	Summary of eigenvalues, coefficients of the linear combination								Summary of Eigenvalues, coefficients of the linear combination
		of the PC's and the principal component scores for all								of the PC's and the Principal component scores for all 17 variables
		sediment characteristics for the			16 study sites.					entered the PCA analysis to determine which variable accounted
		Site labels are provided in Methods section under study area.								for the greatest variance among sample sites.
		OM is organic matter								5: >5000 µm, 4: 1000-5000 µm, 3:250-1000 µm,2: 250-0.63 µm and 1: < 0.63 µm
										F is fiber, FR is fragment and B is microbead.
	Eigenvalues									Eigenvalues
	PC	Eigenvalues	%Variation	Cum.%Variation						PC	Eigenvalues	%Variation	Cum.%Variation
	1	2.61	52.2	52.2						1	3470	84.3	84.3
	2	1.27	25.3	77.6						2	552	13.4	97.6
	3	0.946	18.9	96.5						3	71.8	1.7	99.4
	4	0.176	3.5	100						4	16	0.4	99.8
	5	9.06e-07	0	100						5	5.05	0.1	99.9
	Eigenvectors									Eigenvectors
	(Coefficients in the linear combinations of variables making up PC's)									(Coefficients in the linear combinations of variables making up PC's)
	Variable	PC1	PC2	PC3	PC4	PC5				Variable	PC1	PC2	PC3	PC4	PC5
	OM	0.508	0.283	-0.374	-0.722	0				1F	-0.003	0.001	0.003	-0.031	0.307
	fine gravelsand	-0.371	0.71	-0.042	0.038	0.596				1FR	0	-0.003	-0.011	-0.029	0.084
	medium sand	-0.33	-0.591	-0.532	-0.188	0.473				2B	-0.011	0.02	-0.035	0.046	0.106
	fine sand	0.503	-0.241	0.53	-0.014	0.639				2F	-0.002	0.001	-0.033	-0.098	0.271
	silt	0.492	0.095	-0.543	0.664	0.114				2FR	0	0.004	-0.014	-0.055	0.103
										3B	-0.058	-0.022	0.8	0.566	0.17
	Principal Component Scores									3F	-0.001	-0.021	-0.017	-0.053	0.377
	Sample	SCORE1	SCORE2	SCORE3	SCORE4	SCORE5				3FR	0.002	-0.013	0.012	-0.035	0.159
	DBLT	-0.101	-1.29	-0.0408	0.195	-0.000428				4B	-0.141	-0.906	-0.251	0.298	0.02
	MBLT	-1.11	-0.169	-0.478	-0.0599	6.79e-05				4F	-0.003	-0.052	0.043	-0.151	0.347
	CVLT	-0.432	-1.13	-0.655	-0.123	0.00253				4FR	0	-0.024	0.059	-0.111	0.282
	RLT	0.893	-0.499	-0.525	-0.149	-0.000259				5B	-0.741	0.358	-0.338	0.39	0.082
	HBLT	0.848	-0.797	1.63	0.45	-0.000351				5F	-0.028	0.032	-0.149	0.176	0.15
	HBHT	-0.581	-1.4	0.264	-0.085	-0.00033				5FR	-0.021	0.025	-0.085	0.077	0.112
	MSLT	0.366	-1.05	1.34	0.267	-0.000349				TB	-0.653	-0.211	0.377	-0.563	-0.141
	MSHT	-1.48	-1.07	-0.343	-0.115	-0.000146				TF	-0.013	-0.021	-0.057	-0.133	0.509
	FPLT	-0.966	0.0812	0.564	0.121	0.000147				TFR	-0.007	-0.006	-0.006	-0.108	0.295
	FPHT	-2.09	0.933	-0.38	-0.314	-0.00226
	GBLT	-1.27	1.58	0.704	-0.0938	0.000697				Principal Component Scores
	GBHT	-1.96	2.15	0.559	0.334	0.000859				Sample	SCORE1	SCORE2	SCORE3	SCORE4	SCORE5
	MCLT	2.38	0.453	0.732	-1.3	0.000161				DPLT	33.9	15.1	-2.87	5.69	-1.22
	MCHT	2.37	1.57	0.00822	0.286	0.000141				MBLT	62.5	26.3	-4.78	4.36	-0.614
	FTLT	3.39	0.524	-0.948	0.517	-0.000404				CVLT	21	21.2	-8.16	2.44	-3.32
	FTHT	-0.252	0.115	-2.43	0.0656	-8.19e-05				RLT	-116	-49.1	-2.85	0.847	-4.73
										HBLT	-103	32.8	22.1	2.32	0.698
										HBHT	-35.9	-16.8	-1.28	3.41	3.67
										MSLT	16.9	-15.7	0.769	3.63	0.402
										MSHT	53	-22.1	7.17	-5.86	-0.682
										FPLT	18.5	-15.5	2.64	3.9	1.64
										FPHT	68.8	0.742	3.35	-1.02	-1.03
										GBLT	58.7	-11.8	11.1	-1.6	-0.0435
										GBHT	60.3	-12.7	2.94	-5.33	0.488
										MCLT	-7	-5.76	-7.87	0.897	1.52
										MCHT	-33.5	16.7	-10.9	-4.65	0.26
										FTLT	-46.9	-2.69	-9.92	-2.62	4.23
										FTHT	-51.5	39.2	-1.4	-6.43	-1.26
