# Supplementary material for: Abundance and distribution of microplastics within surface sediments of a key shellfish growing region of Canada
Source: PLoS One. 2018 May 23;13(5):e0196005. doi: 10.1371/journal.pone.0196005 (PMC5965819; doi:10.1371/journal.pone.0196005)
Supplement: S2 Table — (XLS) [file pone.0196005.s002.xls]

## Sheet: Sheet1
Comments	Characteristics	Size fraction															Total			Comments
	of plastic	> 5000 μm (6000-5000μm)			5000 - 1000 μm			1000 - 250 μm			250 - 63 μm			< 63 μm
	particles (pp)	Type of plastic particles			Type of plastic particles			Type of plastic particles			Type of plastic particles			Type of plastic particles			Type of plastic particles
		Pellet	Fiber	Fragment	Pellet	Fiber	Fragment	Pellet	Fiber	Fragment	Pellet	Fiber	Fragment	Pellet	Fiber	Fragment	Pellet	Fiber	Fragment
116	Colour, %																			Filter number / weight of subsample, g
Deep Bay	colourless	0		100			50		40	75		40	100		40	100				7 (500 g)
06/16/2015	black	0	50		70	100		80	30		80	30		60	60					4 (215 g)
Low tide	brown	0	50		20			10	30		10	30		35						1 (14 g)
	blue	0
	greenish	0
	red	0
	white	0			10		50	10		25	10			5
	Surface oxidation
	Length classes, %
	max	0			25			10			30			10
	middle	0			30			30			20			60
	min	0			45			60			50			30
	Number of pp, items/kg	0	2	2	25	1	2	183	6	5	522	4	2	1259	27	3	1989	40	14
	Number of pp, items/m2	0	28	28	352	14	28	2580	85	71	7360	57	28	17750	381	42	28042	565	197
	Weight of pp, mg/kg	0	0.00324	1.2	585	0.00135	0.423	58.1	0.00162	0.04587	2.6	0.00028	0.00115	0.2	0.00046	0.00018	645.9	0.00695	1.6702
	Weight of pp, mg/m2	0	0.0457	16.6	8249	0.0191	6	819	0.0229	0.6468	37	0.0038	0.01623	3	0.0064	0.00249	9108	0.0979	23.2653
	Density of polymer, g/cm3	1.3	1.2	0.94	1.3	1.2	0.94	1.3	1.2	0.94	1.3	1.2	0.94	1.3	1.2	0.94
	Unknown (centric diatoms), %	0			0			95			60			5
117	Colour, %
Mud Bay	colourless	0		100	10		50	5	60	50		50	100			100				Filter number / weight of subsample, g
06/16/2015	black	0	50		80	50		80	40		80	30		80						8 (500 g)
Low tide	brown	0	50		10	50	50	10		50		20		20						5 (115 g)
	blue	0													50					2 (15 g)
	greenish	0									17
	red	0													50
	white	0						5			3
	Surface oxidation
	Length classes, %
	max	0			20			10			15			10
	middle	0			40			30			40			30
	min	0			50			60			25			60
	Number of pp, items/kg	0	3	2	24	1	1	88	6	2	78	10	3	350	15	4	540	35	12
	Number of pp, items/m2	0	43	28	341	14	14	1250	85	28	1110	142	43	4970	213	57	7671	497	170
	Weight of pp, mg/kg	0	0.00486	1.2	561.6	0.00135	0.2115	28	0.00162	0.01835	0.4	0.00067	0.00173	0.1	0.00025	0.00024	590.1	0.00875	1.43182
	Weight of pp, mg/m2	0	0.06901	17.8	7975	0.01917	3.0033	398	0.02301	0.26056	6	0.00954	0.02451	1	0.00358	0.00334	8380	0.12431	21.0917
	Density of polymer, g/cm3	1.3	1.2	0.94	1.3	1.2	0.94	1.3	1.2	0.94	1.3	1.2	0.94	1.3	1.2	0.94
	Unknown (centric diatoms), %	0			0			10			20			40
118	Colour, %																			Filter number / weight of subsample, g
Comox Valley	colourless	0		100			90		50	100					50					9 (500 g)
06/16/2015	black	0	50		40	50		70	50		80			80	50					6 (65 g)
Low tide	brown	0	50		40	30														3 (6 g)
	blue	0			10	10
	greenish	0					10							15		100
	red	0			10	10					5
	white	0						30			15			5
	Surface oxidation
	Length classes, %
	max	0			30			20			30			5
	middle	0			30			30			10			30
	min	0			40			50			60			65
	Number of pp, items/kg	0	2	1	25	4	2	61	2	3	380	0	0	2246	25	19	2712	33	25
	Number of pp, items/m2	0	26	13	325	53	26	795	26	40	4940	0	0	29200	325	248	35260	430	325
	Weight of pp, mg/kg	0			585			19.4			2			0.4			606.8
	Weight of pp, mg/m2	0			7605			252.2			26			5.2			7888.4
	Density of polymer, g/cm3	1.3	1.2	0.94	1.3	1.2	0.94	1.3	1.2	0.94	1.3	1.2	0.94	1.3	1.2	0.94
	Unknown (centric diatoms), %	0			0			95			95			80
119	Colour, %																			Filter number / weight of subsample, g
Roystone	colourless	0		90			100			100			80			100				10 (100 g)
06/16/2015	black	0	30		50	30		80	40		80			30	20					13 (50 g)
Low tide	brown	0	40		40	50			60		15	70		50	10					16 (15 g)
	blue	0	20			10						20			40
	greenish	0		10				10					20	15	30
	red	0	10			10						10
	white	0			10			10			5			5
	Surface oxidation
	Length classes, %
	max	0			15			10			15			3
	middle	0			15			15			15			5
	min	0			70			75			70			92
	Number of pp, items/kg	0	2	2	22	1	1	414	7	4	10159	31	7	14773	25	9	25328	66	23
	Number of pp, items/m2	0	25	25	277	12	12	5210	88	50	128000	390	88	185640	315	115	319127	830	290
	Weight of pp, mg/kg	0			515			131.3			50.6			2.4			699.3
	Weight of pp, mg/m2	0			6489			1654.4			637.6			30.3			8811.3
	Density of polymer, g/cm3	1.3	1.2	0.94	1.3	1.2	0.94	1.3	1.2	0.94	1.3	1.2	0.94	1.3	1.2	0.94
	Unknown (centric diatoms), %	0			0			30			30			20
120	Colour, %																			Filter number / weight of subsample, g
Henry Bay	colourless	0		100		50	100		50	100			100			100				11 (100 g)
06/17/2015	black	0	60		60			60			80	50		50	50					14 (50 g)
Low tide	brown	0	40		20			10			10			30						17 (5 g)
	blue	0			10	25			25			35		5	50
	greenish	0				25		10	25		5	15		10
	red	0			10			10			5			5
	white	0						10
	Surface oxidation
	Length classes, %
	max	0			40			40			90			30
	middle	0			20			20			10			20
	min	0			40			40			0			50
	Number of pp, items/kg	0	10	2	36	4	3	1560	6	3	360	15	10	17850	18	14	19860	53	32
	Number of pp, items/m2	0	132	25	475	53	40	20590	79	40	4752	198	132	235620	238	185	261437	700	422
	Weight of pp, mg/kg	0			842.4			494.8			1.8			2.9			1341.9
	Weight of pp, mg/m2	0			11119.7			6531.4			23.8			38.3			17713.2
	Density of polymer, g/cm3	1.3	1.2	0.94	1.3	1.2	0.94	1.3	1.2	0.94	1.3	1.2	0.94	1.3	1.2	0.94
	Unknown (centric diatoms), %	0			0			25			85			20
121	Colour, %																			Filter number / weight of subsample, g
Henry Bay	colourless	0		100			60			60		10	25		5	70				12 (100 g)
06/17/2015	black	0	40		85	40	20	80	35		60	25		30	45	30				15 (50 g)
High tide	brown	0	20		15	20	20	10	15	40	30	15	75	20	5					18 (2 g)
	blue	0	40			20		10	35		5	25			15
	greenish	0				10			15					40
	red	0				10						25			30
	white	0									5			10
	Surface oxidation
	Length classes, %
	max	0			20			10			2			10
	middle	0			20			20			3			20
	min	0			60			70			95			70
	Number of pp, items/kg	0	12	2	31	6	2	365	27	13	3672	38	9	5568	37	10	9636	120	36
	Number of pp, items/m2	0	178	30	462	90	30	5440	402	194	54713	566	134	82963	554	148	143578	1790	536
	Weight of pp, mg/kg	0			725.4			115.8			18.3			0.9			860.4
	Weight of pp, mg/m2	0			10808.5			1725.4			272.7			13.4			12820
	Density of polymer, g/cm3	1.3	1.2	0.94	1.3	1.2	0.94	1.3	1.2	0.94	1.3	1.2	0.94	1.3	1.2	0.94
	Unknown (centric diatoms), %	0			0			5			5			3
122	Colour, %																			Filter number / weight of subsample, g
Morning Beach	colourless	0		80		10	80			100		30	100		20	55				19 (100 g)
Park	black	0	35		55	25		20	25		80	30		60	30					22 (50 g)
06/17/2015	brown	0	35		35	25		30	45		10	20		10						25 (5 g)
Low tide	blue	0	15	5		10		5				20			20
	greenish	0		5			10	45			10			25
	red	0	15	10		30	10		30						30	45
	white	0			10									5
	Surface oxidation
	Length classes, %
	max	0			25			20			35			20
	middle	0			25			20			20			10
	min	0			50			60			45			70
	Number of pp, items/kg	0	3	2	18	4	2	298	15	7	2662	18	8	1214	17	13	4192	57	32
	Number of pp, items/m2	0	43	28	256	57	28	4232	213	100	37800	256	114	17239	241	185	59527	810	455
	Weight of pp, mg/kg	0			421.2			94.5			13.3			0.2			529.2
	Weight of pp, mg/m2	0			5981.2			1342			188.9			2.9			7515
	Density of polymer, g/cm3	1.3	1.2	0.94	1.3	1.2	0.94	1.3	1.2	0.94	1.3	1.2	0.94	1.3	1.2	0.94
	Unknown (centric diatoms), %	0			0			5			10			80
123	Colour, %																			Filter number / weight of subsample, g
Morning Beach	colourless	0		80		5	80		10	100		5	70	0	0	0				20 (100 g)
Park	black	0	50		60	30		60	25		20	25	10	0	0	0				23 (50 g)
06/17/2015	brown	0	25	10	30	40	10	15	40		5		10	0	0	0				---
High tide	blue	0	25	10		10	10				5	5		0	0	0
	greenish	0			10			25			70			0	0	0
	red	0				15			25			65	10	0	0	0
	white	0												0	0	0
	Surface oxidation
	Length classes, %
	max	0			20			30			20			0
	middle	0			20			20			20			0
	min	0			60			50			40			0
	Number of pp, items/kg	0	2	2	14	4	2	220	14	6	2297	46	18	0	0	0	2531	66	28
	Number of pp, items/m2	0	36	36	256	73	36	4025	256	110	42035	845	328	0	0	0	46316	1210	510
	Weight of pp, mg/kg	0			327.6			69.8			11.5			0			408.9
	Weight of pp, mg/m2	0			5995.1			1277.4			210.5			0			7483
	Density of polymer, g/cm3	1.3	1.2	0.94	1.3	1.2	0.94	1.3	1.2	0.94	1.3	1.2	0.94	1.3	1.2	0.94
	Unknown (centric diatoms), %	0			0			5			3			0
124	Colour, %																			Filter number / weight of subsample, g
Fillongley Prov	colourless	0		80			80		15	100			50			70				21 (100 g)
Park	black	0	30	10	50	45		40			40			65	5					24 (50 g)
06/17/2015	brown	0	20	10	30	20	20		25		10		50	10						26 (4 g)
Low tide	blue	0	30			20						50			60
	greenish	0			20			30	25		30			20		30
	red	0	20			15			35			50			25
	white	0						30			20			5
	Surface oxidation
	Length classes, %
	max	0			75			80			60			5
	middle	0			15			10			30			20
	min	0			10			10			10			75
	Number of pp, items/kg	0	7	3	18	4	2	360	18	9	2589	20	14	1120	16	5	4087	65	33
	Number of pp, items/m2	0	105	45	270	60	30	5400	270	135	38835	300	210	16800	240	75	61305	975	495
	Weight of pp, mg/kg	0			421.2			114.2			12.9			0.2			548.5
	Weight of pp, mg/m2	0			6318			1713			193.5			3			8227.5
	Density of polymer, g/cm3	1.3	1.2	0.94	1.3	1.2	0.94	1.3	1.2	0.94	1.3	1.2	0.94	1.3	1.2	0.94
	Unknown (centric diatoms), %	0			0			70			85			95
125	Colour, %																			Filter number / weight of subsample, g
Fillongley Prov	colourless	0		100			70			100		10	60	0	0	0				27 (100 g)
Park	black	0	50		60	35		70	35		70	40		0	0	0				34 (16 g)
06/17/2015	brown	0	40		20		30	10			10			0	0	0				---
High tide	blue	0	10			20			35			25	15	0	0	0
	greenish	0			20			10			20			0	0	0
	red	0				45			30			25	25	0	0	0
	white	0			10			10						0	0	0
	Surface oxidation
	Length classes, %
	max	0			70			80			45			0
	middle	0			15			10			30			0
	min	0			15			10			25			0
	Number of pp, items/kg	0	10	3	15	7	5	170	8	3	760	13	8	0	0	0	945	38	19
	Number of pp, items/m2	0	214	64	321	150	107	3636	171	64	16264	278	171	0	0	0	20221	815	406
	Weight of pp, mg/kg	0			351			53.9			3.8			0			408.7
	Weight of pp, mg/m2	0			7511.4			1153.5			81.3			0			8746.2
	Density of polymer, g/cm3	1.3	1.2	0.94	1.3	1.2	0.94	1.3	1.2	0.94	1.3	1.2	0.94	1.3	1.2	0.94
	Unknown (centric diatoms), %	0			0			2			30			0
126	Colour, %																			Filter number / weight of subsample, g
Gravelly Bay	colourless	0		100			50			100		5	40	0	0	0				28 (100 g)
06/17/2015	black	0	50		50	50		60	25		40	25		0	0	0				35 (50 g)
Low tide	brown	0	20		20	30	30	20	25		10	35	40	0	0	0				---
	blue	0				10	10					15	20	0	0	0
	greenish	0			20			15			40			0	0	0
	red	0	30			10	10		50			20		0	0	0
	white	0			10			5			10			0	0	0
	Surface oxidation
	Length classes, %
	max	0			50			40			20			0
	middle	0			25			30			50			0
	min	0			25			30			30			0
	Number of pp, items/kg	0	7	3	12	8	4	400	3	13	1461	28	15	0	0	0	1873	46	35
	Number of pp, items/m2	0	137	60	436	158	80	7920	60	257	28930	555	298	0	0	0	37286	910	695
	Weight of pp, mg/kg	0			280.8			126.9			7.3			0			415
	Weight of pp, mg/m2	0			5560			2512.6			144.6			0			8217.2
	Density of polymer, g/cm3	1.3	1.2	0.94	1.3	1.2	0.94	1.3	1.2	0.94	1.3	1.2	0.94	1.3	1.2	0.94
	Unknown (centric diatoms), %	0			0			3			30			0
127	Colour, %																			Filter number / weight of subsample, g
Gravelly Bay	colourless	0		50			100			50		10	80	0	0	0				29 (100 g)
06/17/2015	black	0	30		40	30		30	25	50	40	35		0	0	0				36 (21 g)
High tide	brown	0	30	50	30	60		30	75		30	15		0	0	0				---
	blue	0	20			5						20	20	0	0	0
	greenish	0			25			30			20			0	0	0
	red	0	20			5						20		0	0	0
	white	0			5			10			10			0	0	0
	Surface oxidation
	Length classes, %
	max	0			30			20			5			0
	middle	0			30			40			70			0
	min	0			40			40			25			0
	Number of pp, items/kg	0	6	4	8	3	3	127	28	12	1571	32	14	0	0	0	1706	69	33
	Number of pp, items/m2	0	160	106	212	80	80	3363	742	318	41630	848	371	0	0	0	45205	1830	875
	Weight of pp, mg/kg	0			187.2			40.3			7.8			0			235.3
	Weight of pp, mg/m2	0			4960.8			1068			206.7			0			6235.5
	Density of polymer, g/cm3	1.3	1.2	0.94	1.3	1.2	0.94	1.3	1.2	0.94	1.3	1.2	0.94	1.3	1.2	0.94
	Unknown (centric diatoms), %	0			0			1			5			0
128	Colour, %																			Filter number / weight of subsample, g
Metcalf Bay	colourless	0		50			50			60			100		20	50				30 (100 g)
06/18/2015	black	0	50	25	70	40		75	30		40	40		80	30					37 (50 g)
Low tide	brown	0	20	25	20	20	30	10	25	40	40	40		10	20					41 (8 g)
	blue	0	20			20			30						15
	greenish	0			5		20	10			10					50
	red	0	10			20			15			20			15
	white	0			5			5			10			10
	Surface oxidation
	Length classes, %
	max	0			40			30			20			40
	middle	0			40			35			40			20
	min	0			20			35			40			40
	Number of pp, items/kg	0	7	7	37	10	10	104	15	8	2257	18	6	3400	25	16	5798	75	47
	Number of pp, items/m2	0	92	92	489	132	132	1375	198	105	29795	238	80	44880	330	211	76539	990	620
	Weight of pp, mg/kg	0			865.8			33			11.3			0.6			910.7
	Weight of pp, mg/m2	0			11428.6			435.6			149.2			8			12021.4
	Density of polymer, g/cm3	1.3	1.2	0.94	1.3	1.2	0.94	1.3	1.2	0.94	1.3	1.2	0.94	1.3	1.2	0.94
	Unknown (centric diatoms), %	0			0			90			95			80
129	Colour, %																			Filter number / weight of subsample, g
Metcalf Bay	colourless	0		50			100		30	100		30	100			100				31 (100 g)
06/18/2015	black	0	30		50	30		100	45		40	40		10	20					38 (33 g)
High tide	brown	0	30	50	50	30					40	10			10					42 (4 g)
	blue	0	20			20			15			20			10
	greenish	0									20			80
	red	0	20			20			10						60
	white	0												10
	Surface oxidation
	Length classes, %
	max	0			40			40			20			5
	middle	0			30			40			20			5
	min	0			30			20			60			90
	Number of pp, items/kg	0	10	4	27	17	7	30	7	3	901	26	4	7240	31	10	8198	91	28
	Number of pp, items/m2	0	126	50	340	214	88	380	88	38	11350	328	50	91220	390	126	103290	1145	350
	Weight of pp, mg/kg	0			631.8			9.6			4.5			1.2			647.1
	Weight of pp, mg/m2	0			7960.6			121			56.7			15.1			8153.4
	Density of polymer, g/cm3	1.3	1.2	0.94	1.3	1.2	0.94	1.3	1.2	0.94	1.3	1.2	0.94	1.3	1.2	0.94
	Unknown (centric diatoms), %	0			0			70			80			2
130	Colour, %																			Filter number / weight of subsample, g
Ferry Terminal	colourless	0		100			50		15	50	5	60	50			100				32 (100 g)
06/18/2015	black	0	70		70	50		70	60		60	40		70	35					39 (30 g)
Low tide	brown	0	20		20	20	50	20	15		20		50	5	20					43 (12 g)
	blue	0				20			5		5				30
	greenish	0									5			20
	red	0				10			5	50					15
	white	0	10		10			10			5			5
	Surface oxidation
	Length classes, %
	max	0			30			20			20			5
	middle	0			30			40			30			10
	min	0			40			40			50			85
	Number of pp, items/kg	0	18	4	35	20	5	85	25	7	2489	30	20	7854	39	23	10463	132	59
	Number of pp, items/m2	0	200	44	389	222	55	944	278	78	27628	332	223	87180	433	255	116141	1465	655
	Weight of pp, mg/kg	0			819			27			12.4			1.3			859.7
	Weight of pp, mg/m2	0			9090.9			299.7			137.7			14.4			9542.7
	Density of polymer, g/cm3	1.3	1.2	0.94	1.3	1.2	0.94	1.3	1.2	0.94	1.3	1.2	0.94	1.3	1.2	0.94
	Unknown (centric diatoms), %	0			0			5			3			30
131	Colour, %																			Filter number / weight of subsample, g
Ferry Terminal	colourless	0		50			50		60	50			100		25	100				33 (100 g)
06/18/2015	black	0	50		50	40		50			70	35		40	25					40 (17 g)
High tide	brown	0	40	30	45	40		20			5			20						44 (4 g)
	blue	0	5	20		10	50			50
	greenish	0									20			30
	red	0	5			10			40			65			50
	white	0			5			30			5			10
	Surface oxidation
	Length classes, %
	max	0			25			30			40			5
	middle	0			25			30			20			40
	min	0			50			40			40			55
	Number of pp, items/kg	0	3	2	37	3	3	150	9	8	81	4	5	10350	47	23	10618	66	41
	Number of pp, items/m2	0	47	31	576	47	47	2340	140	125	1264	63	78	161460	733	359	165640	1030	640
	Weight of pp, mg/kg	0			865.8			47.6			0.4			1.7			915.5
	Weight of pp, mg/m2	0			13506.6			742.6			6.3			26.5			14282
	Density of polymer, g/cm3	1.3	1.2	0.94	1.3	1.2	0.94	1.3	1.2	0.94	1.3	1.2	0.94	1.3	1.2	0.94
	Unknown (centric diatoms), %	0			0			2			80			0
132	Colour, %																			Filter number / weight of subsample, g
Buckley Bay	colourless	0	10	50		10	50	0	0	0	0	0	0	0	0	0				---
06/18/2015	black	0	40		70	30		0	0	0	0	0	0	0	0	0				---
Middle tide	brown	0	20	50	20	30	50	0	0	0	0	0	0	0	0	0				---
	blue	0	10			15		0	0	0	0	0	0	0	0	0
	greenish	0						0	0	0	0	0	0	0	0	0
	red	0	20			15		0	0	0	0	0	0	0	0	0
	white	0			10			0	0	0	0	0	0	0	0	0
	Surface oxidation
	Length classes, %
	max	0			40			0			0			0
	middle	0			40			0			0			0
	min	0			20			0			0			0
	Number of pp, items/kg	0	4	2	8	5	3	0	0	0	0	0	0	0	0	0	8	9	5
	Number of pp, items/m2	0	56	28	113	71	42	0	0	0	0	0	0	0	0	0	113	127	70
	Weight of pp, mg/kg	0			187.2			0			0			0			187.2
	Weight of pp, mg/m2	0			2639.06			0			0			0			2639.06
	Density of polymer, g/cm3	1.3	1.2	0.94	1.3	1.2	0.94	1.3	1.2	0.94	1.3	1.2	0.94	1.3	1.2	0.94
	Unknown (centric diatoms), %	0			0			0			0			0

## Sheet: Sheet2
			Site	Site	Organic					Granulometric composition (sediments), %				Density of	Characteristics	Size fraction															Total
				description	matters,									sediments,	of plastic	> 5000 μm (6000-5000μm)			5000 - 1000 μm			1000 - 250 μm			250 - 63 μm			< 63 μm
					%					>2 mm	2-0.25 mm	0.25-0.063 mm	<0.063 mm	g/cm3	particles (pp)	Type of plastic particles			Type of plastic particles			Type of plastic particles			Type of plastic particles			Type of plastic particles			Type of plastic particles
																Pellet	Fiber	Fragment	Pellet	Fiber	Fragment	Pellet	Fiber	Fragment	Pellet	Fiber	Fragment	Pellet	Fiber	Fragment	Pellet	Fiber	Fragment
			116	Deep Bay	1.8					2	53.8	40.1	4.1	1.41	Number of pp, items/kg	0	2	2	25	1	2	183	6	5	522	4	2	1259	27	3	1989	40	14
				06/16/2015											Number of pp, items/m2	0	28	28	352	14	28	2580	85	71	7360	57	28	17750	381	42	28042	565	197
				Low tide											Weight of pp, mg/kg	0	0.00324	1.2	585	0.00135	0.423	58.1	0.00162	0.04587	2.6	0.00028	0.00115	0.2	0.00046	0.00018	645.9	0.00695	1.6702
			117	Mud Bay	2.2					26.8	53	17.4	2.8	1.42	Number of pp, items/kg	0	3	2	24	1	1	88	6	2	78	10	3	350	15	4	540	35	12
				06/16/2015											Number of pp, items/m2	0	43	28	341	14	14	1250	85	28	1110	142	43	4970	213	57	7671	497	170
				Low tide											Weight of pp, mg/kg	0	0.00486	1.2	561.6	0.00135	0.2115	28	0.00162	0.01835	0.4	0.00067	0.00173	0.1	0.00025	0.00024	590.1	0.00875	1.43182
			118	Comox Valley	2.7					7.3	60.5	28.3	4	1.3	Number of pp, items/kg	0	2	1	25	4	2	61	2	3	380	0	0	2246	25	19	2712	33	25
				06/16/2015											Number of pp, items/m2	0	26	13	325	53	26	795	26	40	4940	0	0	29200	325	248	35260	430	325
				Low tide											Weight of pp, mg/kg	0			585			19.4			2			0.4			606.8
			119	Roystone	4.9					6.2	45.9	41.4	6.5	1.26	Number of pp, items/kg	0	2	2	22	1	1	414	7	4	10159	31	7	14773	25	9	25328	66	23
				06/16/2015											Number of pp, items/m2	0	25	25	277	12	12	5210	88	50	128000	390	88	185640	315	115	319127	830	290
				Low tide											Weight of pp, mg/kg	0			515			131.3			50.6			2.4			699.3
			120	Henry Bay	1.3					0.7	28.1	68	3.2	1.49	Number of pp, items/kg	0	10	2	36	4	3	1560	6	3	360	15	10	17850	18	14	19860
				06/17/2015											Number of pp, items/m2	0	132	25	475	53	40	20590	79	40	4752	198	132	235620	238	185	261437
				Low tide											Weight of pp, mg/kg	0			842.4			494.8			1.8			2.9			1341.9
			121	Henry Bay	1.3					3.6	55.7	39	1.7	1.32	Number of pp, items/kg	0	12	2	31	6	2	365	27	13	3672	38	9	5568	37	10	9636	120	36
				06/17/2015											Number of pp, items/m2	0	178	30	462	90	30	5440	402	194	54713	566	134	82963	554	148	143578	1790	536
				High tide											Weight of pp, mg/kg	0			725.4			115.8			18.3			0.9			860.4
			122	Morningside Beach	1.1					0.8	36.4	60.5	2.3	1.42	Number of pp, items/kg	0	3	2	18	4	2	298	15	7	2662	18	8	1214	17	13	4192	57	32
				06/17/2015											Number of pp, items/m2	0	43	28	256	57	28	4232	213	100	37800	256	114	17239	241	185	59527	810	455
				Low tide											Weight of pp, mg/kg	0			421.2			94.5			13.3			0.2			529.2
			123	Morningside Beach	1					16.1	62.8	19.8	1.3	1.83	Number of pp, items/kg	0	2	2	14	4	2	220	14	6	2297	46	18	0	0	0	2531	66	28
				06/17/2015											Number of pp, items/m2	0	36	36	256	73	36	4025	256	110	42035	845	328	0	0	0	46316	1210	510
				High tide											Weight of pp, mg/kg	0			327.6			69.8			11.5			0			408.9
			124	Fillongley Provincial	1.2					28.6	39.9	30.1	1.4	1.5	Number of pp, items/kg	0	7	3	18	4	2	360	18	9	2589	20	14	1120	16	5	4087	65	33
				06/17/2015											Number of pp, items/m2	0	105	45	270	60	30	5400	270	135	38835	300	210	16800	240	75	61305	975	495
				Low tide											Weight of pp, mg/kg	0			421.2			114.2			12.9			0.2			548.5
			125	Fillongley Provincial	2.1					50.5	47.4	1.6	0.4	2.14	Number of pp, items/kg	0	10	3	15	7	5	170	8	3	760	13	8	0	0	0	945	38	19
				06/17/2015											Number of pp, items/m2	0	214	64	321	150	107	3636	171	64	16264	278	171	0	0	0	20221	815	406
				High tide											Weight of pp, mg/kg	0			351			53.9			3.8			0			408.7
			126	Gravelly Bay	2.2					53	26.2	20.3	0.5	1.98	Number of pp, items/kg	0	7	3	12	8	4	400	3	13	1461	28	15	0	0	0	1873	46	35
				06/17/2015											Number of pp, items/m2	0	137	60	436	158	80	7920	60	257	28930	555	298	0	0	0	37286	910	695
				Low tide											Weight of pp, mg/kg	0			280.8			126.9			7.3			0			415
			127	Gravelly Bay	1					67.3	24.4	7.5	0.8	2.65	Number of pp, items/kg	0	6	4	8	3	3	127	28	12	1571	32	14	0	0	0	1706	69	33
				06/17/2015											Number of pp, items/m2	0	160	106	212	80	80	3363	742	318	41630	848	371	0	0	0	45205	1830	875
				High tide											Weight of pp, mg/kg	0			187.2			40.3			7.8			0			235.3
			128	Metcalf Bay	8.6					6.8	20.8	68.4	4	1.32	Number of pp, items/kg	0	7	7	37	10	10	104	15	8	2257	18	6	3400	25	16	5798	75	47
				06/18/2015											Number of pp, items/m2	0	92	92	489	132	132	1375	198	105	29795	238	80	44880	330	211	76539	990	620
				Low tide											Weight of pp, mg/kg	0			865.8			33			11.3			0.6			910.7
			129	Metcalf Bay	7.1					25.4	11.3	53.1	10.2	1.26	Number of pp, items/kg	0	10	4	27	17	7	30	7	3	901	26	4	7240	31	10	8198	91	28
				06/18/2015											Number of pp, items/m2	0	126	50	340	214	88	380	88	38	11350	328	50	91220	390	126	103290	1145	350
				High tide											Weight of pp, mg/kg	0			631.8			9.6			4.5			1.2			647.1
			130	Ferry Terminal	8.2					2.9	23.8	58.8	14.5	1.11	Number of pp, items/kg	0	18	4	35	20	5	85	25	7	2489	30	20	7854	39	23	10463	132	59
				06/18/2015											Number of pp, items/m2	0	200	44	389	222	55	944	278	78	27628	332	223	87180	433	255	116141	1465	655
				Low tide											Weight of pp, mg/kg	0			819			27			12.4			1.3			859.7
			131	Ferry Terminal	5.3					26.1	62.4	2.3	9.2	1.56	Number of pp, items/kg	0	3	2	37	3	3	150	9	8	81	4	5	10350	47	23	10618	66	41
				06/18/2015											Number of pp, items/m2	0	47	31	576	47	47	2340	140	125	1264	63	78	161460	733	359	165640	1030	640
				High tide											Weight of pp, mg/kg	0			865.8			47.6			0.4			1.7			915.5

## Sheet: Sheet3
				S2 Table
				Site	Site	Organic					Granulometric composition (sediments), %				Density of	Characteristics	Size fraction															Total
					description	matters,									sediments,	of plastic	> 5000 μm (6000-5000μm)			5000 - 1000 μm			1000 - 250 μm			250 - 63 μm			< 63 μm
						%					>2 mm	2-0.25 mm	0.25-0.063 mm	<0.063 mm	g/cm3	particles (pp)	Type of plastic particles			Type of plastic particles			Type of plastic particles			Type of plastic particles			Type of plastic particles			Type of plastic particles
																	Pellet	Fiber	Fragment	Pellet	Fiber	Fragment	Pellet	Fiber	Fragment	Pellet	Fiber	Fragment	Pellet	Fiber	Fragment	Pellet	Fiber	Fragment
				116	Deep Bay LT	1.8					2	53.8	40.1	4.1	1.41	Number of pp, items/kg	0	2	2	25	1	2	183	6	5	522	4	2	1259	27	3	1989	40	14
					06/16/2015											Number of pp, items/m2	0	28	28	352	14	28	2580	85	71	7360	57	28	17750	381	42	28042	565	197
					Low tide											Weight of pp, mg/kg	0	0.00324	1.2	585	0.00135	0.423	58.1	0.00162	0.04587	2.6	0.00028	0.00115	0.2	0.00046	0.00018	645.9	0.00695	1.6702
				117	Mud Bay	2.2					26.8	53	17.4	2.8	1.42	Number of pp, items/kg	0	3	2	24	1	1	88	6	2	78	10	3	350	15	4	540	35	12
					06/16/2015											Number of pp, items/m2	0	43	28	341	14	14	1250	85	28	1110	142	43	4970	213	57	7671	497	170
					Low tide											Weight of pp, mg/kg	0	0.00486	1.2	561.6	0.00135	0.2115	28	0.00162	0.01835	0.4	0.00067	0.00173	0.1	0.00025	0.00024	590.1	0.00875	1.43182
				118	Comox Valley	2.7					7.3	60.5	28.3	4	1.3	Number of pp, items/kg	0	2	1	25	4	2	61	2	3	380	0	0	2246	25	19	2712	33	25
					06/16/2015											Number of pp, items/m2	0	26	13	325	53	26	795	26	40	4940	0	0	29200	325	248	35260	430	325
					Low tide											Weight of pp, mg/kg	0			585			19.4			2			0.4			606.8
				119	Roystone	4.9					6.2	45.9	41.4	6.5	1.26	Number of pp, items/kg	0	2	2	22	1	1	414	7	4	10159	31	7	14773	25	9	25328	66	23
					06/16/2015											Number of pp, items/m2	0	25	25	277	12	12	5210	88	50	128000	390	88	185640	315	115	319127	830	290
					Low tide											Weight of pp, mg/kg	0			515			131.3			50.6			2.4			699.3
				120	Henry Bay	1.3					0.7	28.1	68	3.2	1.49	Number of pp, items/kg	0	10	2	36	4	3	1560	6	3	360	15	10	17850	18	14	19860	53	32
					06/17/2015											Number of pp, items/m2	0	132	25	475	53	40	20590	79	40	4752	198	132	235620	238	185	261437
					Low tide											Weight of pp, mg/kg	0			842.4			494.8			1.8			2.9			1341.9
				121	Henry Bay	1.3					3.6	55.7	39	1.7	1.32	Number of pp, items/kg	0	12	2	31	6	2	365	27	13	3672	38	9	5568	37	10	9636	120	36
					06/17/2015											Number of pp, items/m2	0	178	30	462	90	30	5440	402	194	54713	566	134	82963	554	148	143578	1790	536
					High tide											Weight of pp, mg/kg	0			725.4			115.8			18.3			0.9			860.4
				122	Morningside Beach	1.1					0.8	36.4	60.5	2.3	1.42	Number of pp, items/kg	0	3	2	18	4	2	298	15	7	2662	18	8	1214	17	13	4192	57	32
					06/17/2015											Number of pp, items/m2	0	43	28	256	57	28	4232	213	100	37800	256	114	17239	241	185	59527	810	455
					Low tide											Weight of pp, mg/kg	0			421.2			94.5			13.3			0.2			529.2
				123	Morningside Beach	1					16.1	62.8	19.8	1.3	1.83	Number of pp, items/kg	0	2	2	14	4	2	220	14	6	2297	46	18	0	0	0	2531	66	28
					06/17/2015											Number of pp, items/m2	0	36	36	256	73	36	4025	256	110	42035	845	328	0	0	0	46316	1210	510
					High tide											Weight of pp, mg/kg	0			327.6			69.8			11.5			0			408.9
				124	Fillongley Provincial	1.2					28.6	39.9	30.1	1.4	1.5	Number of pp, items/kg	0	7	3	18	4	2	360	18	9	2589	20	14	1120	16	5	4087	65	33
					06/17/2015											Number of pp, items/m2	0	105	45	270	60	30	5400	270	135	38835	300	210	16800	240	75	61305	975	495
					Low tide											Weight of pp, mg/kg	0			421.2			114.2			12.9			0.2			548.5
				125	Fillongley Provincial	2.1					50.5	47.4	1.6	0.4	2.14	Number of pp, items/kg	0	10	3	15	7	5	170	8	3	760	13	8	0	0	0	945	38	19
					06/17/2015											Number of pp, items/m2	0	214	64	321	150	107	3636	171	64	16264	278	171	0	0	0	20221	815	406
					High tide											Weight of pp, mg/kg	0			351			53.9			3.8			0			408.7
				126	Gravelly Bay	2.2					53	26.2	20.3	0.5	1.98	Number of pp, items/kg	0	7	3	12	8	4	400	3	13	1461	28	15	0	0	0	1873	46	35
					06/17/2015											Number of pp, items/m2	0	137	60	436	158	80	7920	60	257	28930	555	298	0	0	0	37286	910	695
					Low tide											Weight of pp, mg/kg	0			280.8			126.9			7.3			0			415
				127	Gravelly Bay	1					67.3	24.4	7.5	0.8	2.65	Number of pp, items/kg	0	6	4	8	3	3	127	28	12	1571	32	14	0	0	0	1706	69	33
					06/17/2015											Number of pp, items/m2	0	160	106	212	80	80	3363	742	318	41630	848	371	0	0	0	45205	1830	875
					High tide											Weight of pp, mg/kg	0			187.2			40.3			7.8			0			235.3
				128	Metcalf Bay	8.6					6.8	20.8	68.4	4	1.32	Number of pp, items/kg	0	7	7	37	10	10	104	15	8	2257	18	6	3400	25	16	5798	75	47
					06/18/2015											Number of pp, items/m2	0	92	92	489	132	132	1375	198	105	29795	238	80	44880	330	211	76539	990	620
					Low tide											Weight of pp, mg/kg	0			865.8			33			11.3			0.6			910.7
				129	Metcalf Bay	7.1					25.4	11.3	53.1	10.2	1.26	Number of pp, items/kg	0	10	4	27	17	7	30	7	3	901	26	4	7240	31	10	8198	91	28
					06/18/2015											Number of pp, items/m2	0	126	50	340	214	88	380	88	38	11350	328	50	91220	390	126	103290	1145	350
					High tide											Weight of pp, mg/kg	0			631.8			9.6			4.5			1.2			647.1
				130	Ferry Terminal	8.2					2.9	23.8	58.8	14.5	1.11	Number of pp, items/kg	0	18	4	35	20	5	85	25	7	2489	30	20	7854	39	23	10463	132	59
					06/18/2015											Number of pp, items/m2	0	200	44	389	222	55	944	278	78	27628	332	223	87180	433	255	116141	1465	655
					Low tide											Weight of pp, mg/kg	0			819			27			12.4			1.3			859.7
				131	Ferry Terminal	5.3					26.1	62.4	2.3	9.2	1.56	Number of pp, items/kg	0	3	2	37	3	3	150	9	8	81	4	5	10350	47	23	10618	66	41
					06/18/2015											Number of pp, items/m2	0	47	31	576	47	47	2340	140	125	1264	63	78	161460	733	359	165640	1030	640
					High tide											Weight of pp, mg/kg	0			865.8			47.6			0.4			1.7			915.5
